# Supplementary material for: Transcriptome Profiling of Goose Ovarian Follicle Granulosa Cells Reveals Key Regulatory Networks for Follicle Selection
Source: Animals (Basel). 2023 Jun 28;13(13):2132. doi: 10.3390/ani13132132 (PMC10339945; doi:10.3390/ani13132132)
Supplement: Supplementary file 1 [file animals-13-02132-s001.zip]

Archive with 1 entries (1 files):
- animals-2428170-supplementary.pdf
